# Supplementary material for: Recurrent processes support a cascade of hierarchical decisions
Source: eLife. 2020 Sep 1;9:e56603. doi: 10.7554/eLife.56603 (PMC7513462; doi:10.7554/eLife.56603)
Supplement: Supplementary file 2 [file elife-56603-fig2-video1.gif]

<?xml version="1.0" encoding="UTF-8"?>
<Error><Code>AccessDenied</Code><Message>Access Denied</Message><RequestId>730B14D2A522BFC4</RequestId><HostId>/72ZzuL679GUb5QNAlN4tz/q/2qGprdQaPsxph80yNoK3zODlx52Avpqy8vG25Z2Gi3IrKjkJzU=</HostId></Error>
